# Supplementary material for: Evolution of miRNA Tailing by 3′ Terminal Uridylyl Transferases in Metazoa
Source: Genome Biol Evol. 2017 Jun 14;9(6):1547–60. doi: 10.1093/gbe/evx106 (PMC5509036; doi:10.1093/gbe/evx106)
Supplement: Supplementary Data [file evx106_Supp.zip › supplementary table 1.xlsx]

## Sheet: Description
Supplementary Table 1. List of species considered for TUTase homologs search and list of proteins with their accession numbers used in phylogenetic study.
list of species: The list of species considered for TUTase homologs search
TUTase1: This table is relevant to Fig. 6. A phylogenetic tree of TUTase1, TUTase6, Tailor and Monkey king of selected animals.
Tailor: This table is relevant to Fig. 6. A phylogenetic tree of TUTase1, TUTase6, Tailor and Monkey king of selected animals.
TUTase2: This table is relevant to Fig. 4. A phylogenetic tree of GLD2 and Wispy of selected animals.
Wispy: This table is relevant to Fig. 4. A phylogenetic tree of GLD2 and Wispy of selected animals.
TUTase4: This table is relevant to Fig. 5. A phylogenetic tree of TUTase4 and TUTase7 of selected animals.
TUTase6 or MTPAP: This table is relevant to Fig. 6. A phylogenetic tree of TUTase1, TUTase6, Tailor and Monkey king of selected animals.
monkey king : This table is relevant to Fig. 6. A phylogenetic tree of TUTase1, TUTase6, Tailor and Monkey king of selected animals.
TUTase7 :This table is relevant to Fig. 5. A phylogenetic tree of TUTase4 and TUTase7 of selected animals.

## Sheet:  list of species
Choanoflagellata
	Salpingoeca rosetta
	Monosiga brevicollis
	Capsaspora owczarzaki ATCC
Metazoa	Porifera
		Amphimedon queenslandica
		Stylissa carteri
		haliclona amboinensis
		Xestospongia testudinaria
		leucosolenia complicata
		oscarella carmela
		sycon ciliatum
		Haliclona tubifera
		Ephydatia muelleri
	Ctenophora
		Mnemiopsis leidyi
	Cnidaria
		aiptasia pallida
		Nematostella vectensis
		Ricordea yuma
		Acropora digitifera
		Hydra vulgaris
		Turritopsis sp. SK-2016
		Clytia hemisphaerica
		Acropora millepora
		Porites astreoides
		Corynactis australis
		Ricordea yuma
		Ctenactis echinata
	Placozoa
		Trichoplax adhaerens
Bilateria
	Deuterostomia
		Chordata
				Branchiostoma belcheri
				Homo sapiens
				Danio rerio
				Xenopus tropicalis ( Amphibia)
				Chelonia mydas( Archelosauria)
				Gallus gallus (Aves)
				Crotalus adamanteus ( Lepidosauria )
				Latimeria chalumnae(Coelacanthiformes)
				Callorhinchus milii ( Chondrichthyes)
		Echinodermata
					Strongylocentrotus purpuratus
					Lytechinus variegatus
		Hemichordata
					Ptychodera flava
					Saccoglossus kowalevskii
	Lophotrochozoa
			Annelida
					Capitella teleta
			Mollusca
					Aplysia californica
					Octopus bimaculoides
					Crassostrea gigas
					Lottia gigantea
			Brachiopoda
					Lingula anatina
	Protostomia
	Ecdysozoa		Nematozoa
					Caenorhabditis elegans
					Loa loa
			Lophotrochozoa
				Trochozoa
					Capitella teleta
				Mollusca
					Crassostrea gigas
					Octopus bimaculoides
				Brachiopoda
					Lingula anatina
			Priapulida
					Priapulus caudatus
			Arthropoda
				chelicerata
					Xiphosura
						Limulus polyphemus
					Acari (ticks)
						Rhipicephalus appendiculatus
						Hyalomma excavatum
						Ixodes ricinus
					Araneae (spiders)
						Parasteatoda tepidariorum
						Latrodectus hesperus
						Nephilengys cruentata
						Steatoda grossa
					Crustacea
						Daphnia magna
						Triops newberryi
						Scylla olivacea
						Hyalella azteca
						Eulimnogammarus verrucosus
					Hymenoptera
						Nasonia vitripennis (jewel wasp)
						Neodiprion lecontei (redheaded pine sawfly)
						Bombus impatiens (common eastern bumble bee)
						Apis cerana (Asiatic honeybee)
						Cyphomyrmex costatus
					Neoptera
						Dictyoptera
							Zootermopsis nevadensis
							Cryptocercus wrighti
						Orthoptera
							Leuctra sp. AD-2013
						Plecoptera
							Ramulus artemis
						Pterygota
							Medauroidea extradentata
							Tanzaniophasma subsolana
						Mantophasmatodea
							Bemisia tabaci
						hemipteroid(Paraneoptera)
							Lygus hesperus
					Diptera
						Culicidae	Culex quinquefasciatus
							Aedes albopictus
							Anopheles gambiae
						Calliphoridae
							Lucilia cuprina
						Schizophora
							Musca domestica
						Bactrocera
							Bactrocera oleae
							Bactrocera latifrons
						Drosophila busckii
						Hawaiian Drosophila
							Drosophila grimshawi
						Sophophora
							melanogaster group
									Drosophila melanogaster
									D. yakuba
									D. ananassae
									D. simulans
									D. erecta
							obscura group
									D. pseudoobscura pseudoobscura
							Willistoni group
									D. willistoni
							virilis group
									Drosophila virilis
							repleta group
									Drosophila arizonae

## Sheet: TUTase1
	Name of the organism		accesion number
	Amphimedon queenslandica		XP_011404603.1
	Stylissa carteri		maker-SC_scaffold46399
	haliclona amboinensis		c53658_g1_i3|mm.5352
	Xestospongia testudinaria		maker-XT_scaffold612
	aiptasia pallida		KXJ23328.1
	Nematostella vectensis		XP_001641543.1
	Ricordea yuma		GELN01042320
	Hydra vulgaris		XP_004209229.2
	Turritopsis sp. SK-2016		IAAF01047176
	Clytia hemisphaerica		unigene013378
	Trichoplax adhaerens		jgi|Triad1|54458|
	Branchiostoma belcheri		jgi|Brafl1|246662|
	Homo sapiens		Q9H6E5
	Danio rerio		Q4KMD7
	Xenopus tropicalis ( Amphibia)		A9JTS5
	Strongylocentrotus purpuratus		W4Y210
	Lytechinus variegatus		GAUR01079005
	Ptychodera flava		GDGM01321635
	Saccoglossus kowalevskii		XP_006825661
	Capitella teleta		ELT93636
	Aplysia californica		XP_005099789
	Octopus bimaculoides		XP_014790674
	Lingula anatina		XP_013392206
	Priapulus caudatus		XP_014681269
	Limulus polyphemus		XP_013777079.1
	Daphnia magna		JAN59137.1
	Triops newberryi		GEHY01010817
	Nasonia vitripennis (jewel wasp)		XP_008211725
	Neodiprion lecontei (redheaded pine sawfly)		XP_015518362
	Bombus impatiens (common eastern bumble bee)		XP_012241875
	Apis cerana (Asiatic honeybee)		XP_016904506
	Cyphomyrmex costatus		KYN02517

## Sheet: Tailor
	Name of the organism		accesion number
	Culex quinquefasciatus		XP_001859054
	Aedes albopictus		XP_019541497
	Lucilia cuprina		KNC24472
	Musca domestica		XP_005185050
	Bactrocera oleae		XP_014094601
	Drosophila busckii		XP_017845056
	Drosophila grimshawi		XP_001989809
	Drosophila melanogaster		NP_731129
	Drosophila simulans		XP_016033527
	Drosophila erecta		XP_001979140
	Drosophila pseudoobscura pseudoobscura		XP_001360053
	Drosophila willistoni		XP_002074206
	Drosophila virilis		XP_002056676
	Drosophila arizonae		XP_017856617

## Sheet: TUTase2
	Salpingoeca rosetta		XP_004998234.1
	sycon ciliatum		scpid70811| scgid22721
	leucosolenia complicata		lcpid70033| lcgid16280
	Mnemiopsis leidyi		ML005010a
	Nematostella vectensis		hgsid=9142
	Acropora millepora		XP_015759976
	Porites astreoides		GEHP01328053
	Corynactis australis		GELM01066426
	Ricordea yuma		GELN01037610
	Branchiostoma floridae		jgi|Brafl1|90748
	Homo sapiens		Q6PIY7
	Danio rerio		Q503I9
	Xenopus tropicalis ( Amphibia)		Q0VFA3
	Gallus gallus (Aves)		E1C833
	Latimeria chalumnae(Coelacanthiformes)		XP_005997657
	Chelonia mydas( Archelosauria)		XP_007066759
	Caenorhabditis elegans		NP_001021845
	Capitella teleta		ELU05986
	Aplysia californica		XP_005110337
	Octopus bimaculoides		XP_014780906
	Lottia gigantea		jgi|Lotgi1|64710|gw1.19.115.1
	Daphnia magna		JAN49974
	Zootermopsis nevadensis		KDR10315.1
	Culex quinquefasciatus		XP_001849075.1
	Anopheles gambiae		XP_322031.4
	Lucilia cuprina		A0A0L0BLB6
	Name of the organism		accesion number
	Musca domestica		XP_011293713.1
	Bactrocera oleae		XP_014102352.1
	Bactrocera latifrons		A0A0K8U9N1
	Drosophila busckii		XP_017847604.1
	D. yakuba		B4PLL3
	D. ananassae		A0A0P8XYX4
	D. simulans		XM_016177250
	D. erecta		XM_001982280
	D. pseudoobscura pseudoobscura		I5ANR3
	D. willistoni		B4NHS4
	Drosophila virilis		XP_015027087.1
	Drosophila melanogaster		Q9VD44

## Sheet: Wispy
	Name of the organism		accesion number
	Drosophila busckii		XP_017850541.1
	Drosophila grimshawi		XP_001991594.1
	D. yakuba		B4Q1H4
	D. ananassae		B3N1D6
	D. simulans		XM_016178466
	D. erecta		XM_001977022
	D. pseudoobscura pseudoobscura		B5DMP9
	D. willistoni		B4NDR5
	Drosophila virilis		XP_002056907.2
	Drosophila arizonae		XP_017871029.1
	Drosophila melanogaster		Q9VYS4

## Sheet: TUTase4
	Name of the organism		accesion number
	Amphimedon queenslandica		XP_011406830.1
	Haliclona tubifera		c53476_g1_i3|mm.6668
	haliclona amboinensis		c49121_g1_i2|mm.2930
	aiptasia pallida		AIPGENE19803 sp|B2RX14
	Nematostella vectensis		HADN01070835
	Acropora digitifera		adi_EST_assem_5889
	Branchiostoma floridae		jgi|Brafl1|112478|
	Homo sapiens		Q5TAX3
	Danio rerio		XP_001335519
	Xenopus tropicalis ( Amphibia)		XP_017949071.1
	Chelonia mydas( Archelosauria)		M7B6G7
	Gallus gallus (Aves)		E1C6A7
	Crotalus adamanteus ( Lepidosauria )		A0A0F7Z4R3
	Latimeria chalumnae(Coelacanthiformes)		H3ARE1
	Callorhinchus milii ( Chondrichthyes)		V9KB97
	Caenorhabditis elegans		NP_498099
	Loa loa		EJD74988
	Capitella teleta		R7UI94
	Crassostrea gigas		K1S1Q4
	Octopus bimaculoides		A0A0L8GLP7
	Lingula anatina		XP_013417089.1
	Rhipicephalus appendiculatus		A0A131Z7S3
	Hyalomma excavatum		A0A131XI78
	Ixodes ricinus		V5H392
	Parasteatoda tepidariorum		XP_015908093.1
	Latrodectus hesperus		GBCS01004433
	Nephilengys cruentata		GEWZ01000860
	Steatoda grossa		GBJQ01114495
	Scylla olivacea		A0A0P4W9D3
	Hyalella azteca		XP_018012354.1
	Eulimnogammarus verrucosus		GEQC01083585
	Zootermopsis nevadensis		KDR08467.1
	Cryptocercus wrighti		GAZN02040276
	Leuctra sp. AD-2013		GAUF02003864
	Ramulus artemis		GAWE01099027
	Medauroidea extradentata		GAWD01050317
	Tanzaniophasma subsolana		GAXB02030156
	Bemisia tabaci		XP_018899017.1
	Lygus hesperus		A0A146LHQ6

## Sheet: TUTase6 or MTPAP
	Name of the organism		accesion number
	Branchiostoma belcheri		XP_019630198
	Homo sapiens		NP_060579
	Danio rerio		XP_692256
	Xenopus tropicalis ( Amphibia)		XP_002940378.2
	Strongylocentrotus purpuratus		XP_792619
	Lytechinus variegatus		GAUR01074138
	Saccoglossus kowalevskii		XP_002742099.2
	Capitella teleta		ELT90760
	Aplysia californica		XP_012938764
	Octopus bimaculoides		XP_014775237
	Lingula anatina		XP_013392207
	Priapulus caudatus		XP_014666352
	Daphnia magna		KZS04812
	Triops newberryi		GEHY01007625
	Nasonia vitripennis (jewel wasp)		XP_001607530
	Neodiprion lecontei (redheaded pine sawfly)		XP_015522643
	Bombus impatiens (common eastern bumble bee)		XP_012247836
	Apis cerana (Asiatic honeybee)		XP_016917326
	Cyphomyrmex costatus		XP_018392248
	Culex quinquefasciatus		XP_001843540
	Aedes albopictus		XP_019557128
	Lucilia cuprina		KNC34110
	Musca domestica		XP_005175347
	Bactrocera oleae		XP_014087134
	Drosophila busckii		XP_017852902
	Drosophila grimshawi		XP_001991738
	Drosophila melanogaster		NP_569904
	Drosophila simulans		XP_016037645
	Drosophila erecta		XP_001982492
	Drosophila pseudoobscura pseudoobscura		XP_001355451
	Drosophila willistoni		XP_002067337
	Drosophila virilis		XP_002055171
	Drosophila arizonae		XP_017872212

## Sheet: monkey King
	Name of the organism		accesion number
	Drosophila busckii		XP_017842706
	Drosophila grimshawi		XP_001984355
	Drosophila melanogaster		AAS72416
	Drosophila simulans		AAS89332
	Drosophila erecta		XP_001971662
	Drosophila pseudoobscura pseudoobscura		XP_001354105.2
	Drosophila willistoni		XP_002068933
	Drosophila virilis		XP_002046600
	Drosophila arizonae		XP_017864348

## Sheet: TUTase7
	Name of the organism		accesion number
	Homo sapiens		Q5VYS8
	Xenopus tropicalis ( Amphibia)		AGF37517.1
	Gallus gallus (Aves)		F1NJM6
	Chelonia mydas( Archelosauria)		M7CJL6
	Latimeria chalumnae(Coelacanthiformes)		H2ZWR3
	Callorhinchus milii ( Chondrichthyes)		V9K9I6
