# Supplementary material for: Evolution of miRNA Tailing by 3′ Terminal Uridylyl Transferases in Metazoa
Source: Genome Biol Evol. 2017 Jun 14;9(6):1547–60. doi: 10.1093/gbe/evx106 (PMC5509036; doi:10.1093/gbe/evx106)
Supplement: Supplementary Data [file evx106_Supp.zip › supplementary table 2.xlsx]

## Sheet: Sheet1
Supplementary Table 2. Alignment-hit table presenting the E-values, percentage identity and similarity of all TUTases homologs from the phylogenetic study.
HSA GLAD2-Alignment-HitTable: Alignment-hit table presenting the E-values, percentage identity and similarity of GLD2 or TUTase2 homologs, This table is relevant to Fig. 4. A phylogenetic tree of GLD2 and Wispy of selected animals.
HSA TUTase4-Alignment-HitTable: Alignment-hit table presenting the E-values, percentage identity and similarity of TUTase4 homologs, This table is relevant to Fig. 5. A phylogenetic tree of TUTase4 and TUTase7 of selected animals.
HSA TUTase7-Alignment-HitTable: Alignment-hit table presenting the E-values, percentage identity and similarity of TUTase7 homologs, This table is relevant to Fig. 5. A phylogenetic tree of TUTase4 and TUTase7 of selected animals.
HSA TUTase6-Alignment-HitTable: Alignment-hit table presenting the E-values, percentage identity and similarity of TUTase6 homologs, This table is relevant to Fig. 6. A phylogenetic tree of TUTase1, TUTase6, Tailor and Monkey king of selected animals.
HSA TUTase1-Alignment-HitTable: Alignment-hit table presenting the E-values, percentage identity and similarity of TUTase1 homologs, This table is relevant to Fig. 6. A phylogenetic tree of TUTase1, TUTase6, Tailor and Monkey king of selected animals.
DME TAILOR-Alignment-HitTable: Alignment-hit table presenting the E-values, percentage identity and similarity of Tailor and Monkey king homologs, This table is relevant to Fig. 6. A phylogenetic tree of TUTase1, TUTase6, Tailor and Monkey king of selected animals.

## Sheet: HSA GLAD2-Alignment-HitTable
query seq	subject seq	Max score	Total score	Query cover	E value	% Ident	% positives
HSA_GLD2	HSA_GLD2	1000	1000	1	0	100	100
HSA_GLD2	CMY_GLD2	772	772	1	0	76.923	84.02
HSA_GLD2	GGA_GLD2	706	706	1	0	71.429	80.56
HSA_GLD2	LCH_GLD2	630	630	1	0	65.545	76.04
HSA_GLD2	XTR_GLD2	565	565	0.95	0	62.004	74.95
HSA_GLD2	DRE_GLD2	442	442	0.92	2e-154	52.361	67.6
HSA_GLD2	LGI_GLD2	265	265	0.68	2e-87	44.868	61.88
HSA_GLD2	ACA_GLD2	261	261	0.68	2e-84	43.491	63.61
HSA_GLD2	ZNE_GLD2	263	263	0.66	8e-83	45.946	61.86
HSA_GLD2	OBI_GLD2	250	250	0.7	5e-80	42.74	57.53
HSA_GLD2	AGA_GLD2	253	253	0.76	1e-76	41.602	57.36
HSA_GLD2	PAS_GLD2	244	244	0.67	2e-76	40.061	61.16
HSA_GLD2	CAU_GLD2	238	238	0.74	4e-74	38.187	57.14
HSA_GLD2	MDO_GLD2	246	246	0.72	5e-74	41.892	58.38
HSA_GLD2	CTE_GLD2	231	231	0.67	3e-73	40.299	59.7
HSA_GLD2	AMI_GLD2	234	234	0.67	2e-71	41.212	58.18
HSA_GLD2	LCU_GLD2	236	236	0.72	1e-70	40.811	58.11
HSA_GLD2	DMA_GLD2	226	226	0.66	6e-70	40.896	57.31
HSA_GLD2	RYU_GLD2	219	219	0.66	3e-67	39.818	61.09
HSA_GLD2	BLA_GLD2	224	224	0.66	3e-66	40.896	57.91
HSA_GLD2	DVI_WISPY	220	220	0.69	4e-66	39.773	57.67
HSA_GLD2	BOL_GLD2	224	224	0.77	4e-66	37.656	54.61
HSA_GLD2	DNA_WISPY	223	223	0.69	6e-66	39.601	58.12
HSA_GLD2	DAR_WISPY	222	222	0.69	1e-65	39.316	58.12
HSA_GLD2	DBU_WISPY	221	221	0.93	3e-65	35.597	53.29
HSA_GLD2	DWI_GLD2	219	219	0.68	8e-65	39.13	57.1
HSA_GLD2	DPS_WISPY	219	219	0.7	1e-64	37.215	52.91
HSA_GLD2	DGR_WISPY	219	219	0.69	1e-64	37.875	56.13
HSA_GLD2	DME_wispy	218	218	0.7	5e-64	39.785	55.65
HSA_GLD2	DWI_WISPY	216	216	0.7	1e-63	37.533	54.59
HSA_GLD2	DBU_GLD2	216	216	0.66	1e-63	38.012	57.89
HSA_GLD2	BFL_GLD2	201	201	0.47	5e-63	40.143	55.91
HSA_GLD2	DME_GLD2	213	213	0.74	2e-62	37.047	53.11
HSA_GLD2	DPS_GLD2	212	212	0.68	3e-62	38.244	55.24
HSA_GLD2	DVI_GLD2	212	212	0.66	4e-62	38.507	57.31
HSA_GLD2	DMO_GLD2	210	210	0.66	1e-61	38.507	57.91
HSA_GLD2	CEL_GLD2	207	207	0.67	2e-61	33.679	53.37
HSA_GLD2	DYE_GLD2	209	209	0.58	3e-61	40.741	62.29
HSA_GLD2	DYA_WISPY	202	202	0.7	8e-59	37.701	54.28
HSA_GLD2	NVE_GLD2	179	179	0.72	3e-53	37.255	52.1
HSA_GLD2	CQU_GLD2	181	181	0.58	1e-51	40.278	56.94
HSA_GLD2	MLE_GLD2	169	169	0.66	6e-49	33.333	54.94
HSA_GLD2	SCI_GLD2	140	140	0.63	8e-40	29.283	50.47
HSA_GLD2	LCO_GLD2	132	132	0.55	1e-36	29.242	52.71
HSA_GLD2	SRO_TUTase	62.4	62.4	0.36	6e-13	25.824	44.51

## Sheet: HSA TUTase4-Alignment-HitTable
query seq	subject seq	Max score	Total score	Query cover	E value	% Ident	% positives
HAS_TUTase4	HSA_TUTase4	3412	3412	1	0	100	100
HAS_TUTase4	CMY_TUTase4	2073	2073	0.98	0	64.688	76.08
HAS_TUTase4	GGA_TUTase4	1968	1968	0.98	0	61.493	73.37
HAS_TUTase4	CAD_TUTase4	1747	1747	0.98	0	56.916	70.22
HAS_TUTase4	XTR_TUTase4	1617	1617	0.82	0	60.515	72.89
HAS_TUTase4	DRE_TUTase4	1226	1360	0.7	0	58.867	70.66
HAS_TUTase4	CMI_TUTase4	1157	2033	0.88	0	73.691	80.46
HAS_TUTase4	LCH_TUTase4	892	1753	0.73	0	60	70.63
HAS_TUTase4	HEX_TUTase4	769	827	0.66	0	41.214	57.13
HAS_TUTase4	RAP_TUTase4	574	604	0.65	2e-177	35.267	51.45
HAS_TUTase4	SOL_TUTase4	570	626	0.64	1e-175	34.84	51.41
HAS_TUTase4	IRI_TUTase4	548	972	0.62	1e-173	43.724	57.93
HAS_TUTase4	CTE_TUTase4	480	1060	0.59	1e-148	55.324	71.3
HAS_TUTase4	OBI_TUTase4	493	1019	0.68	3e-147	39.945	55.81
HAS_TUTase4	APA_TUTase4	478	1002	0.49	4e-147	52.743	67.09
HAS_TUTase4	NVE_TUTase4	475	957	0.52	2e-144	55.452	70.07
HAS_TUTase4	SGR_TUTase4	465	1024	0.65	3e-142	52.298	68.93
HAS_TUTase4	LeAD_TUTase4	468	948	0.59	2e-140	53.899	69.95
HAS_TUTase4	HAZ_TUTase4	448	1021	0.56	5e-136	51.91	70.56
HAS_TUTase4	ZNE_TUTase4	421	544	0.49	8e-132	51.27	67.67
HAS_TUTase4	CWR_TUTase4	443	962	0.55	9e-132	51.927	66.21
HAS_TUTase4	EVE_TUTase4	439	956	0.5	8e-131	51.708	67.2
HAS_TUTase4	PTE_TUTase4	412	940	0.56	9e-124	48.164	64.58
HAS_TUTase4	MEX_TUTase4	406	921	0.54	6e-121	47.991	65.62
HAS_TUTase4	TSU_TUTase4	404	903	0.56	7e-120	49.052	68.25
HAS_TUTase4	RAR_TUTase4	399	947	0.49	9e-118	47.495	62.75
HAS_TUTase4	CGI_TUTase4	393	900	0.55	5e-117	46.119	65.53
HAS_TUTase4	LheD_TUTase4	384	729	0.5	1e-116	47.619	65.95
HAS_TUTase4	HTU_TUTase4	388	860	0.54	2e-112	48.585	66.04
HAS_TUTase4	LAN_TUTase4	379	408	0.63	3e-111	28.215	46.25
HAS_TUTase4	ADI_TUTase4	356	710	0.54	8e-105	43.08	61.16
HAS_TUTase4	BTA_TUTase4	356	845	0.55	1e-104	46.275	62.98
HAS_TUTase4	AQU_TUTase4	351	808	0.55	6e-103	46.501	61.4
HAS_TUTase4	NCR_TUTase4	330	711	0.55	4e-95	40.466	56.57
HAS_TUTase4	LHE_TUTase4	288	682	0.63	5e-82	32.733	49.1
HAS_TUTase4	HAM_TUTase4	242	467	0.58	5e-67	31.783	51.94
HAS_TUTase4	CEL_TUTase4	197	566	0.5	5e-54	41.86	57.48
HAS_TUTase4	LLO_TUTase4	132	449	0.41	3e-33	39.732	55.36

## Sheet: HSA TUTase7-Alignment-HitTable
query seq	subject seq	Max score	Total score	Query cover	E value	% Ident	% positives
HSA_TUTase7	HSA_TUTase7	3104	3104	1	0	100	100
HSA_TUTase7	GGA_TUTase7	1843	1843	1	0	61.968	74.48
HSA_TUTase7	CAD_TUTase7	1839	1839	1	0	62.58	74.45
HSA_TUTase7	LCH_TUTase7	1686	1686	0.99	0	58.58	72.06
HSA_TUTase7	XTR_TUTase7	1562	1562	0.98	0	55.019	67.76
HSA_TUTase7	CMI_TUTase7	1128	1246	0.8	0	53.01	64.88
HSA_TUTase7	CMY_TUTase7	875	1482	0.86	0	61.137	72.62

## Sheet: HSA TUTase6-Alignment-HitTable
query seq	subject seq	Max score	Total score	Query cover	E value	% Ident	% positives
HSA_TUTase6	HSA_TUTase6	1756	1756	1	0	100	100
HSA_TUTase6	SKO_TUTase6	306	343	0.78	2e-94	31.065	50.96
HSA_TUTase6	DRE_TUTase6	301	525	0.87	3e-92	36.396	50.71
HSA_TUTase6	XTR_TUTase6	300	493	0.85	1e-91	38.366	54.35
HSA_TUTase6	BBE_TUTase6	292	329	0.8	7e-88	33.536	45.98
HSA_TUTase6	LVA_TUTase6	225	431	0.74	7e-65	37.322	55.56
HSA_TUTase6	PFL_TUTase6	181	354	0.5	3e-50	39.749	59
HSA_TUTase6	SPU_TUTase6	163	320	0.47	4e-44	40.517	57.33
HSA_TUTase6	PCA_TUTase6	160	306	0.58	4e-43	36.042	53.36
HSA_TUTase6	EPA_TUTase6	155	268	0.56	1e-41	31.833	50.8
HSA_TUTase6	RYU_TUTase6	145	243	0.58	2e-38	29.04	42.68
HSA_TUTase6	AQU_TUTase6	142	142	0.62	4e-38	26.079	44.39
HSA_TUTase6	XTE_TUTase6	144	144	0.65	7e-38	25.676	40.39
HSA_TUTase6	TAD_TUTase6	143	221	0.55	1e-37	30.351	48.88
HSA_TUTase6	ACA_TUTase6	134	216	0.55	3e-35	35.185	50.37
HSA_TUTase6	NLE_TUTase6	134	217	0.52	3e-35	32.09	52.24
HSA_TUTase6	CTE_TUTase6	124	240	0.58	6e-32	31.518	50.58
HSA_TUTase6	OBI_TUTase6	123	182	0.32	1e-31	35.644	53.96
HSA_TUTase6	HVU_TUTase6	120	219	0.54	9e-31	32.423	47.44
HSA_TUTase6	CCO_TUTase6	114	165	0.49	6e-29	28.302	50.57
HSA_TUTase6	Tsp_TUTase6	114	224	0.48	7e-29	33.036	54.46
HSA_TUTase6	TNE_TUTase6	112	168	0.5	6e-28	33.491	49.06
HSA_TUTase6	DMA_TUTase6	111	200	0.53	8e-28	28.777	48.56
HSA_TUTase6	ACE_TUTase6	103	164	0.53	3e-25	25.442	43.82
HSA_TUTase6	NVI_TUTase6	95.5	171	0.5	7e-23	26.8	47.6
HSA_TUTase6	HAM_TUTase6	95.9	157	0.5	8e-23	27.612	46.64
HSA_TUTase6	BIM_TUTase6	89	158	0.53	8e-21	26.502	45.23
HSA_TUTase6	NVE_TUTase6	82	209	0.5	1e-18	27.511	44.54

## Sheet: HSA TUTase1-Alignment-HitTable
query seq	subject seq	Max score	Total score	Query cover	E value	% Ident	% positives
HSA_TUTase1	HSA_TUTase1	1199	1199	1	0	100	100
HSA_TUTase1	DRE_TUTase1	615	615	0.9	0	57.036	71.29
HSA_TUTase1	XTR_TUTase1	591	591	0.87	0	58.904	76.13
HSA_TUTase1	BBE_TUTase1	462	462	0.87	7e-160	45.857	64.35
HSA_TUTase1	PFL_TUTase1	417	417	0.83	6e-142	41.767	64.06
HSA_TUTase1	SKO_TUTase1	392	392	0.81	1e-132	40.956	61.12
HSA_TUTase1	TNE_TUTase1	317	317	0.71	3e-104	41.026	58.28
HSA_TUTase1	NVI_TUTase1	306	306	0.8	2e-99	39.344	57.99
HSA_TUTase1	LVA_TUTase1	303	303	0.81	6e-98	36.864	54.58
HSA_TUTase1	SPU_TUTase1	296	296	0.8	1e-95	36.917	54.56
HSA_TUTase1	NLE_TUTase1	292	292	0.8	1e-93	36.049	53.97
HSA_TUTase1	CQU_TUTase1	288	288	0.8	8e-93	37.006	53.43
HSA_TUTase1	DVI_TUTase1	290	290	0.81	8e-93	34.325	54.37
HSA_TUTase1	DWI_TUTase1	290	290	0.8	9e-93	35.091	54.56
HSA_TUTase1	DGR_TUTase1	287	287	0.81	7e-92	34.538	54.22
HSA_TUTase1	DAR_TUTase1	286	286	0.81	1e-91	35	54
HSA_TUTase1	DPS_TUTase1	283	283	0.81	4e-90	35.05	53.47
HSA_TUTase1	CCO_TUTase1	278	278	0.85	6e-89	35	54.42
HSA_TUTase1	AAl_TUTase1	275	275	0.83	5e-87	34.247	54.21
HSA_TUTase1	DBU_TUTase1	273	273	0.8	2e-86	33.534	52.81
HSA_TUTase1	MDO_TUTase1	272	299	0.89	2e-85	34.254	50.83
HSA_TUTase1	BOL_TUTase1	266	266	0.81	4e-84	33.665	52.79
HSA_TUTase1	PCA_TUTase1	265	265	0.8	5e-83	33.544	53.38
HSA_TUTase1	DME_TUTase1	263	263	0.77	8e-83	35.967	54.68
HSA_TUTase1	DMA_TUTase1	264	264	0.8	8e-83	33.049	52.24
HSA_TUTase1	OBI_TUTase1	259	259	0.79	2e-82	33.191	52.77
HSA_TUTase1	DSI_TUTase1	261	261	0.8	6e-82	32.121	51.11
HSA_TUTase1	DER_TUTase1	257	257	0.8	1e-80	32.449	50.41
HSA_TUTase1	LCU_TUTase1	254	254	0.81	2e-79	33.669	50.6
HSA_TUTase1	BIM_TUTase1	233	233	0.85	6e-72	32.375	50
HSA_TUTase1	ACE_TUTase1	224	224	0.8	2e-68	31.381	53.14
HSA_TUTase1	ACA_TUTase1	215	215	0.81	2e-64	30.285	50.81
HSA_TUTase1	CTE_TUTase1	145	145	0.79	3e-40	25.519	47.51

## Sheet: DME TAILOR-Alignment-HitTable
query seq	subject seq	Max score	Total score	Query cover	E value	% Ident	% positives
DME_TAILOR	DME_TAILOR	1056	1056	1	0	100	100
DME_TAILOR	DSI_TAILOR	961	961	1	0	92.871	96.83
DME_TAILOR	DER_TAILOR	838	838	0.99	0	82.574	90.5
DME_TAILOR	DWI_TAILOR	703	703	0.98	0	68.787	80.72
DME_TAILOR	DBU_TAILOR	659	659	0.98	0	62.008	76.18
DME_TAILOR	DPS_TAILOR	640	640	0.99	0	61.677	75.05
DME_TAILOR	DGR_TAILOR	619	619	0.97	0	60.4	75
DME_TAILOR	BOL_TAILOR	369	369	0.95	2e-126	40.286	60.12
DME_TAILOR	LCU_TAILOR	365	365	0.97	2e-124	37.572	57.42
DME_TAILOR	MDO_TAILOR	343	343	0.95	3e-116	36.531	58.37
DME_TAILOR	CQU_TAILOR	182	182	0.8	4e-54	30.176	47.8
DME_TAILOR	DVI_TAILOR	161	161	0.63	2e-48	30.938	52.81
DME_TAILOR	AAl_TAILOR	158	158	0.57	4e-45	30.795	52.98
DME_TAILOR	DAR_TAILOR	137	137	0.6	3e-39	29.904	51.13
DME_TAILOR	DWI_MK	100	119	0.58	2e-25	25.733	46.25
DME_TAILOR	DAR_MK	95.5	95.5	0.53	1e-23	27.465	51.41
DME_TAILOR	DBU_MK	94.7	94.7	0.56	2e-23	26.91	48.17
DME_TAILOR	DSI_MK	93.6	93.6	0.54	5e-23	27.336	46.71
DME_TAILOR	DME_MK	90.5	90.5	0.54	4e-22	26.51	46.31
DME_TAILOR	DVI_MK	86.7	86.7	0.53	7e-21	24.735	51.94
DME_TAILOR	DPS_MK	86.7	86.7	0.85	8e-21	23.23	42.92
DME_TAILOR	DER_MK	78.6	78.6	0.53	3e-18	23.509	43.86
DME_TAILOR	DGR_MK	75.1	75.1	0.61	3e-17	22.255	46.29
