# Supplementary material for: Evolution of miRNA Tailing by 3′ Terminal Uridylyl Transferases in Metazoa
Source: Genome Biol Evol. 2017 Jun 14;9(6):1547–60. doi: 10.1093/gbe/evx106 (PMC5509036; doi:10.1093/gbe/evx106)
Supplement: Supplementary Data [file evx106_Supp.zip › supplementary table 3.xlsx]

## Sheet: Description
Supplementary Table 3. Small RNA libraries produced in this study. This tablen is revlent to Fig. 1. Posttranscriptional modifications of miRNAs in Nematostella during Late planula, primary poly and adult male development stages.

## Sheet: Nematostella
Title	GEO accession	Developmental stage
Blastula 1, untreated	GSM2477590	Blastula
Blastula 2, untreated	GSM2477592	Blastula
Blastula 3, untreated	GSM2477594	Blastula
Late planula 1, untreated	GSM2477596	Late planula
Late planula 2, untreated	GSM2477598	Late planula
Late planula 3, untreated	GSM2477600	Late planula
Primary polyps 1, untreated	GSM2477602	Primary polyps
Primary polyps 2, untreated	GSM2477604	Primary polyps
Primary polyps 3, untreated	GSM2477606	Primary polyps
Adult female 1, untreated	GSM2477608	Adult female
Adult female 2, untreated	GSM2477610	Adult female
Adult female 3, untreated	GSM2477612	Adult female
Adult male 1, untreated	GSM2477614	Adult male
Adult male 2, untreated	GSM2477616	Adult male
Adult male 3, untreated	GSM2477618	Adult male
