# Supplementary material for: Evolution of miRNA Tailing by 3′ Terminal Uridylyl Transferases in Metazoa
Source: Genome Biol Evol. 2017 Jun 14;9(6):1547–60. doi: 10.1093/gbe/evx106 (PMC5509036; doi:10.1093/gbe/evx106)
Supplement: Supplementary Data [file evx106_Supp.zip › supplementary table 4.xlsx]

## Sheet: Description
Supplementary Table 4. List of miRNA reads with multiple isoforms and 3′ modifications analyzed from Nematostella vectensis, Hydra magnipapillata and Amphimedon queenslandica small RNA sequencing data.
NVE_Late Planula : Small RNA sequencing data analysed from Nematostella vectensis Late planula stage
NVE_Late Planula 3' Mod : Small RNA sequencing from Nematostella vectensis Late planula stage, the data analysed for non-template addtions at 3' postion
NVE_Primarypolyp: Small RNA sequencing data analysed from Nematostella vectensis Primarypolyp stage
NVE_Primarypolyp 3' Mod: Small RNA sequencing from Nematostella vectensis Primarypolyp stage, the data analysed for non-template addtions at 3' postion
NVE_Adult male: Small RNA sequencing data analysed from Nematostella vectensis Primarypolyp stage
NVE_Adult male 3' Mod: Small RNA sequencing from Nematostella vectensis Primarypolyp stage, the data analysed for non-template addtions at 3' postion
Hydra: Small RNA sequencing data of Adult Hydra magnipapillata retrieved from study published by Krishna, S., et al. (2012). "Deep sequencing reveals unique small RNA repertoire that is regulated during head regeneration in Hydra magnipapillata." Nucleic Acids Research 41(1): 599-616.
Hydra 3' Mod: Small RNA sequencing data of Adult Hydra magnipapillata retrieved from study published by Krishna, S., et al. (2012). "Deep sequencing reveals unique small RNA repertoire that is regulated during head regeneration in Hydra magnipapillata." Nucleic Acids Research 41(1): 599-616. The data analysed for non-template addtions at 3' postion
Amphi_aqu: Small RNA sequencing data of Adult Amphimedon queenslandicaretrieved from study published by Grimson, A., et al. (2008). "Early origins and evolution of microRNAs and Piwi-interacting RNAs in animals." Nature 455(7217): 1193-1197.
Amphi_aqu 3' Mod: Small RNA sequencing data of Adult Amphimedon queenslandicaretrieved from study published by Grimson, A., et al. (2008). "Early origins and evolution of microRNAs and Piwi-interacting RNAs in animals." Nature 455(7217): 1193-1197. The data analysed for non-template addtions at 3' postion
NVE_Grimson, A., et al., : Small RNA sequencing data of Nematostella vectensis retrieved from study published by Grimson, A., et al. (2008). "Early origins and evolution of microRNAs and Piwi-interacting RNAs in animals." Nature 455(7217): 1193-1197.
NVE_Primarypolyp_Moran,Y.,et al.,: Small RNA sequencing data of Nematostella vectensis primary poly retrieved from study published by Moran, Y., et al. (2014). "Cnidarian microRNAs frequently regulate targets by cleavage." Genome Res 24(4): 651-663.
NVE_Adult male_Moran, Y., et al: Moran, Y., et al.,: Small RNA sequencing data of Nematostella vectensis adult male retrieved from study pulished by "Cnidarian microRNAs frequently regulate targets by cleavage." Genome Res 24(4): 651-663.
HYDRA_Lim RS et al., Small RNA sequencing data of Adult Hydra retrieved from study published by Lim, R. S. M., et al. (2014). "Analysis of Hydra PIWI proteins and piRNAs uncover early evolutionary origins of the piRNA pathway." Developmental Biology 386(1): 237-251.

## Sheet: NVE_Late Planula
Mature	18	19	20	21	22	23	MONO-U 22*	MONO-U 23*	MONO-A 23*	MONO-C 23*	MONO-G 23*
nve-mir-100-5p	1	2	4	20	799	8	3	11
nve-miR-2022-3p	80	80	87	116	539	7352		27	7		1
nve-miR-2024a-3p	79	317	3292	14293	25145	982	129	2309		2	35
nve-miR-2024b-3p	5	13	102	704	1085	29	20	108			6
nve-miR-2024c-3p	14	11	124	373	6037	16	120	727	339	176
nve-mir-2024d-3p	9	7	57	2217	3198	7	80	310	147	41
nve-miR-2024e-3p	22	25	326	1224	19904	36	483	950	637	4
nve-miR-2024f-3p	392	151	1285	1421	11101	16	179	791	370	108
nve-miR-2024g-3p	32	197	1121	6393	18598	436	71	1648		4	44
nve-miR-2025-3p	11	18	45	152	4267	5		173	37
nve-miR-2026-5p		12	21	239	2560	1	10	420	22	26
nve-miR-2027-3p	10	120	183	1929	663	1748	21		10	8
nve-miR-2028-5p	157	110	575	1367	743	31		94
nve-miR-2029-5p	33	35	68	1096	7158	8		655	17	5
nve-miR-2030-5p	3	5	106	563	13277	5		226	15
nve-miR-2035-5p	25	43	119	89	13		14
nve-miR-2036-3p	1	1	5	11	45	556		4
nve-miR-2040b-3p	2	2	1	38	89	145		28		1
nve-miR-2041b-3p	38	110	224	152	129	35			3
nve-miR-2043a-3p	3	3	48	181	1732	16	18	36
nve-miR-2043b-3p		2	10	95	590	131
nve-miR-2047-5p	21	24	27	32	49	15		5
nve-miR-9412-5p		6	8	18	67	602
nve-miR-9414-5p	181	70	403	142	1529	533		15		1
nve-miR-9415-5p	13	42	60	20	225	661
nve-miR-9417-3p	2	5	6	8	98	98

## Sheet: NVE_Late Planula 3' Mod
Mature	MONO-U 22*	MONO-U 23*	MONO-A 23*	MONO-C 23*	MONO-G 23*
nve-mir-100-5p	3	11	1	1	1
nve-miR-2022-3p	1	27	7	1	1
nve-miR-2024a-3p	129	2309	1	2	35
nve-miR-2024b-3p	20	108	1	1	6
nve-miR-2024c-3p	120	727	339	176	1
nve-mir-2024d-3p	80	310	147	41	1
nve-miR-2024e-3p	483	950	637	4	1
nve-miR-2024f-3p	179	791	370	108	1
nve-miR-2024g-3p	71	1648	1	4	44
nve-miR-2025-3p	1	173	37	1	1
nve-miR-2026-5p	10	420	22	26	1
nve-miR-2027-3p	21	1	10	8	1
nve-miR-2028-5p	1	94	1	1	1
nve-miR-2029-5p	1	655	17	5	1
nve-miR-2030-5p	1	226	15	1	1
nve-miR-2035-5p	14	1	1	1	1
nve-miR-2040b-3p	1	28	1	1	1
nve-miR-2043a-3p	18	36	1	1	1
nve-miR-9414-5p	1	15	1	1	1

## Sheet: Nve_Primary Polyp
Mature	18	19	20	21	22	23	MONO-U 22*	MONO-U 23*	MONO-A 23*	MONO-C 23*	MONO-G 23*
nve-mir-100-5p	1	1	5	29	1103	9	2	5		1
nve-miR-2022-3p	33	34	46	52	238	3212		11	4
nve-miR-2023-3p	775	3621	7129	24269	33	1	231	11
nve-miR-2024a-3p	161	695	5477	18013	31750	1336	184	2745		6	73
nve-miR-2024b-3p	18	75	385	2022	3546	112	40	291			9
nve-miR-2024c-3p	19	45	386	1362	15226	26	188	1470	652	391
nve-mir-2024d-3p	5	3	40	159	1548	3	20	141	63	8
nve-miR-2024e-3p	43	47	610	2224	24239	49	431	1044	668	6
nve-miR-2024f-3p	895	330	2976	2778	16719	29	208	1047	471	90
nve-miR-2024g-3p	41	224	1494	5388	15655	423	55	1420		3	28
nve-miR-2025-3p	9	53	162	468	10414	7		330	33
nve-miR-2026-5p		12	58	1414	5417		11	886	53	55
nve-miR-2027-3p	7	134	136	1070	540	1166	14		12	8
nve-miR-2028-5p	405	123	717	1487	711	20		129		2
nve-miR-2029-5p	30	44	101	1509	7198	1		496	18	1
nve-miR-2030-5p	2	16	178	806	11209	9		170	26	3
nve-miR-2036-3p		1	1	5	37	269		2
nve-miR-2040b-3p		1	2	47	39	126	2	11		1
nve-miR-2043a-3p	3	15	38	119	956	13	14	13			2
nve-miR-2043b-3p		2	7	91	379	131			1
nve-miR-9412-5p			5	15	39	516	1	1
nve-miR-9414-5p	140	74	388	65	593	340		5
nve-miR-9415-5p	6	10	16	5	165	337
nve-miR-9417-3p	1	1	2	15	152	223
nve-miR-9425-5p		1	2	69	126		1	18	3

## Sheet: NVE_Primary Polyp 3' Mod
Mature	MONO-U 22*	MONO-U 23*	MONO-A 23*	MONO-C 23*	MONO-G 23*
nve-miR-2022-3p	1	11	4	1	1
nve-miR-2023-3p	231	11	1	1	1
nve-miR-2024a-3p	184	2745	1	6	73
nve-miR-2024b-3p	40	291	1	1	9
nve-miR-2024c-3p	188	1470	652	391	1
nve-mir-2024d-3p	20	141	63	8	1
nve-miR-2024e-3p	431	1044	668	6	1
nve-miR-2024f-3p	208	1047	471	90	1
nve-miR-2024g-3p	55	1420	1	3	28
nve-miR-2025-3p	1	330	33	1	1
nve-miR-2026-5p	11	886	53	55	1
nve-miR-2027-3p	14	1	12	8	1
nve-miR-2028-5p	1	129	1	2	1
nve-miR-2029-5p	1	496	18	1	1
nve-miR-2030-5p	1	170	26	3	1
nve-miR-2040b-3p	2	11	1	1	1
nve-miR-2043a-3p	14	13	1	1	2
nve-miR-9425-5p	1	18	3	1	1

## Sheet: Nve_Adult male
Mature	18	19	20	21	22	23	MONO-U 22*	MONO-U 23*	MONO-A 23*	MONO-C 23*	MONO-G 23*
nve-mir-100-5p	72	344	1145	5027	109191	3650	301	1549	1	9	22
nve-miR-2022-3p	13	9	14	13	68	918	1	1	1	1	1
nve-miR-2023-3p	1849	13621	13685	32484	590	3	517	55	1	1	1
nve-miR-2024a-3p	270	1644	13375	19532	39616	2946	923	30858	1	10	76
nve-miR-2024b-3p	31	128	896	2032	3458	233	104	2736	1	1	3
nve-miR-2024c-3p	54	116	1961	1650	7435	7	177	3437	794	91	1
nve-mir-2024d-3p	16	44	848	746	3296	11	87	1438	250	25	1
nve-miR-2024e-3p	80	181	3607	3660	18814	20	418	5950	687	3	1
nve-miR-2024f-3p	1809	843	17521	4135	12484	20	363	7109	1050	98	1
nve-miR-2024g-3p	74	435	3616	5636	14222	718	253	11088	1	7	28
nve-miR-2025-3p	50	58	185	441	3892	2	1	92	31	1	1
nve-miR-2026-5p	94	683	533	10246	10810	8	546	2328	791	384	1
nve-miR-2027-3p	87	676	583	8043	3457	1637	9	1	73	47	3
nve-miR-2028-5p	518	204	1250	2010	966	96	1	157	1	1	1
nve-miR-2029-5p	126	141	398	3234	8336	6	1	1	1	1	1
nve-miR-2030-5p	20	45	505	773	5084	2	1	71	127	1	1
nve-miR-2032a-5p	5	109	437	193	1312	54	18	1	4	1	2
nve-miR-2032b-5p	20	480	1562	485	3131	91	26	1	4	1	2
nve-miR-2034-3p	1	39	149	45	74	1	3	74	49	1	1
nve-miR-2036-3p	22	72	29	110	304	1253	1	22	1	1	1
nve-miR-2037-3p	8	14	12	71	629	1	1	34	4	1	1
nve-miR-2038-3p	9	81	111	473	226	2	198	134	32	1	1
nve-miR-2042-5p	2	1	17	46	921	61	6	1	4	1	1
nve-miR-2043a-3p	3	7	25	59	999	15	16	6	1	1	1
nve-miR-2043b-3p	1	5	16	179	943	85	1	1	4	1	1
nve-miR-2051-3p	28	51	166	75	639	1	33	11	1	1	1
nve-miR-9412-5p	1	1	5	13	32	433	1	1	1	1	1
nve-miR-9413-3p	1	5	14	39	962	33	1	1	1	1	1
nve-miR-9416-3p	1	1	2	6	148	140	1	1	1	1	1
nve-miR-9419-3p	1	3	3	16	452	22	1	27	1	1	1
nve-miR-9421-3p	1	1	21	23	521	3	1	9	1	1	1
nve-miR-9422-3p	30	16	40	112	937	1	4	14	1	1	1
nve-miR-9424a-3p	4	13	3	31	133	423	2	1	1	1	1
nve-miR-9424b-3p	40	63	11	96	527	6	4	1	1	1	1
nve-miR-9425-5p	1	14	42	965	547	1	10	60	3	1	1
nve-miR-9428-5p	1	12	36	4	78	1	13	13	4	1	1
nve-miR-9429-3p	13	62	437	116	165	282	1	1	1	1	1
nve-miR-9431-3p	1	52	74	85	1	1	1	1	1	1	1

## Sheet: NVE_Adult male 3' Mod
Mature	MONO-U 22*	MONO-U 23*	MONO-A 23*	MONO-C 23*	MONO-G 23*
nve-mir-100-5p	301	1549	1	9	22
nve-miR-2023-3p	517	55	1	1	1
nve-miR-2024a-3p	923	30858	1	10	76
nve-miR-2024b-3p	104	2736	1	1	3
nve-miR-2024c-3p	177	3437	794	91	1
nve-mir-2024d-3p	87	1438	250	25	1
nve-miR-2024e-3p	418	5950	687	3	1
nve-miR-2024f-3p	363	7109	1050	98	1
nve-miR-2024g-3p	253	11088	1	7	28
nve-miR-2026-5p	546	2328	791	384	1
nve-miR-2027-3p	9	1	73	47	3
nve-miR-2028-5p	1	157	1	1	1
nve-miR-2030-5p	1	71	127	1	1
nve-miR-2032a-5p	18	1	4	1	2
nve-miR-2032b-5p	26	1	4	1	2
nve-miR-2034-3p	3	74	49	1	1
nve-miR-2036-3p	1	22	1	1	1
nve-miR-2037-3p	1	34	4	1	1
nve-miR-2038-3p	198	134	32	1	1
nve-miR-2043a-3p	16	6	1	1	1
nve-miR-2051-3p	33	11	1	1	1
nve-miR-9419-3p	1	27	1	1	1
nve-miR-9422-3p	4	14	1	1	1
nve-miR-9425-5p	10	60	3	1	1
nve-miR-9428-5p	13	13	4	1	1

## Sheet: Hydra 
#miRNA	18	19	20	21	22	23	24		Mono-U 22*	Mono-U 23*	MONO-A 23*	MONO-C 23*	MONO-G 23*	Mono-U 24*
hma-miR-2022-3p	57	15	78	293	1074	1205	1		65	1	35	7	13	346
hma-miR-2030-5p	1	1	1	1	3673	172	1		412	1	30	1	8	1
hma-miR-3003a-3p	3	17	143	1438	30	1	1		208	8	1	1	1	1
hma-miR-3003b-3p	1	3	46	431	277	65	1		107	549	1	4	2	33
hma-miR-3004-3p	1	1	2	1	57	10	1		1	1	1	1	1	1
hma-miR-3005-3p	13	89	630	499	1598	98	14		368	1005	1	38	24	58
hma-miR-3007-5p	5	2	1760	8138	28	34	1		1486	1	1	1	1	1
hma-miR-3008-5p	1	2	2	8	50	1	1		1	21	1	1	1	3
hma-miR-3009-3p	7	19	333	700	1778	32	3		42	383	1	1	37	8
hma-miR-3010-3p	1	9	76	1056	6525	6	1		30	154	697	1	2	1
hma-miR-3011-3p	10	7	2	32	118	240	171		1	25	1	3	1	35
hma-miR-3012a-3p	1	5	46	307	1452	343	1		1	1	9	4	1	93
hma-miR-3012b-3p	1	5	97	708	18854	1402	4		1	1	97	6	1	165
hma-miR-3014-5p	1	1	1	1	27	1	1		1	1	1	1	1	1

## Sheet: Hydra 3' Mod
#miRNA	Mono-U 22*	Mono-U 23*	MONO-A 23*	MONO-C 23*	MONO-G 23*	Mono-U 24*
hma-miR-2022-3p	65	1	35	7	13	346
hma-miR-2030-5p	412	1	30	1	8	1
hma-miR-3003a-3p	208	8	1	1	1	1
hma-miR-3003b-3p	107	549	1	4	2	33
hma-miR-3005-3p	368	1005	1	38	24	58
hma-miR-3007-5p	1486	1	1	1	1	1
hma-miR-3008-5p	1	21	1	1	1	3
hma-miR-3009-3p	42	383	1	1	37	8
hma-miR-3010-3p	30	154	697	1	2	1
hma-miR-3011-3p	1	25	1	3	1	35
hma-miR-3012a-3p	1	1	9	4	1	93
hma-miR-3012b-3p	1	1	97	6	1	165

## Sheet: Amphi_aqu
Mature	18	19	20	21	22	23	24	Mono-U 22*	MONO-U 23*	MONO-A 23*	MONO-C 23*	MONO-G 23*	MONO-U 24*
aqu-miR-2014-3p	94	83	3907	3596	6575	5	1	233	25	1	2	1	1
aqu-miR-2015-3p	1	1	453	1569	1	1	1	1	1	1	1	1	1
aqu-miR-2016-5p	20	494	1501	8459	22308	164	1	1983	1	220	8	42	27
aqu-miR-2017-3p	55	135	53	439	554	5	1	21	28	1	2	3	1
aqu-miR-2018-5p	6	8	2	80	778	1	1	13	1	1	1	1	1
aqu-miR-2019-5p	205	101	131	3075	3447	846	1	73	633	1	24	27	1
aqu-miR-2020-5p	27	79	2521	6404	43	1	1	59	1	1	1	1	1
aqu-miR-2021-3p	47	64	1723	4717	1	1	1	66	1	1	1	1	1

[truncated: 5 more sheets: Amphi_aqu 3' Mod, NVE_Grimson, A., et al.,, NVE_Primarypolyp_Moran,Y.,etal , NVE_Adult male_Moran, Y., et al, HYDRA_Lim RS et al.,]
