# Supplementary material for: Evolution of miRNA Tailing by 3′ Terminal Uridylyl Transferases in Metazoa
Source: Genome Biol Evol. 2017 Jun 14;9(6):1547–60. doi: 10.1093/gbe/evx106 (PMC5509036; doi:10.1093/gbe/evx106)
Supplement: Supplementary Data [file evx106_Supp.zip › supplementary table 5.xlsx]

## Sheet: Description
Supplementary Table 5. List of miRNA reads with internal position modifications analysed from Nematostella vectensis small RNA sequencing data.
NVE_Late Planula Mono-U: mismatches with Mono-U at internal positions of miRNA from Nematostella vectensis Late Planula
NVE_Late Planula Mono-A: mismatches with Mono-A at internal positions of miRNA from Nematostella vectensis Late Planula
NVE_Primary Polyp Mono-U: mismatches with Mono-U at internal positions of miRNA from Nematostella vectensis Primary polyp
NVE_Primary Polyp Mono-A: mismatches with Mono-A at internal positions of miRNA from Nematostella vectensis primary polyp
NVE_Adultmale Mono-U: mismatches with Mono-A at internal positions of miRNA from Nematostella vectensis Adultmale
NVE_Adultmale Mono-A: mismatcheswith Mono-A at internal positions of miRNA from Nematostella vectensis Adultmale

## Sheet: NVE_Late Planula Mono-U
Mature	1	2	3	4	5	6	7	8	9	10	11	12	13	14	15	16	17	18	19	20	21	MONO-U 22*	MONO-U 23*	MONO-A 23*
nve-mir-100-5p																						3	11
nve-miR-2022-3p					27							12							35	35	46		27	7
nve-miR-2024a-3p						25		17			85	124	12								17	129	2309
nve-miR-2024b-3p																						20	108
nve-miR-2024c-3p				15		14		13	20		14	23							14			120	727	339
nve-mir-2024d-3p				12								15							10			80	310	147
nve-miR-2024e-3p				53		46					44	61							48	10	11	483	950	637
nve-miR-2024f-3p				27		20			272		39	48							31			179	791	370
nve-miR-2024g-3p				34		12		10			60	102								29	19	71	1648
nve-miR-2025-3p									14	16	24		16										173	37
nve-miR-2026-5p														13								10	420	22
nve-miR-2027-3p																					12	21		10
nve-miR-2028-5p																				16	22		94
nve-miR-2029-5p			19		20				32	40	67								16	32			655	17
nve-miR-2030-5p			17	41					43			27					13						226	15
nve-miR-2035-5p																						14
nve-miR-2036-3p																							4
nve-miR-2040b-3p																							28
nve-miR-2041b-3p																								3
nve-miR-2043a-3p			66																			18	36
nve-miR-2043b-3p
nve-miR-2047-5p																							5
nve-miR-9412-5p
nve-miR-9414-5p																							15
nve-miR-9415-5p
nve-miR-9417-3p
	0	0	102	182	47	117	0	40	381	56	333	412	28	13	0	0	13	0	154	122	127	1148	8537	1604

## Sheet: NVE_Late Planula Mono-A
Mature	1	2	3	4	5	6	7	8	9	10	11	12	13	14	15	16	17	18	19	20	21	MONO-U 22*	MONO-U 23*	MONO-A 23*
nve-mir-100-5p																						3	11
nve-miR-2022-3p																				29			27	7
nve-miR-2024a-3p	24			10		17					27	34	22				11	36		42	16	129	2309
nve-miR-2024b-3p			10																			20	108
nve-miR-2024c-3p												13										120	727	339
nve-mir-2024d-3p										20												80	310	147
nve-miR-2024e-3p	15	24	16	13		12		20			26	23								10		483	950	637
nve-miR-2024f-3p		12									17	15				13		17				179	791	370
nve-miR-2024g-3p	15				12						23	37						28		29		71	1648
nve-miR-2025-3p	11									10	26												173	37
nve-miR-2026-5p																						10	420	22
nve-miR-2027-3p																						21		10
nve-miR-2028-5p																							94
nve-miR-2029-5p										18										34			655	17
nve-miR-2030-5p				14								27											226	15
nve-miR-2035-5p																						14
nve-miR-2036-3p																							4
nve-miR-2040b-3p																							28
nve-miR-2041b-3p																								3
nve-miR-2043a-3p																						18	36
nve-miR-2043b-3p
nve-miR-2047-5p																							5
nve-miR-9412-5p
nve-miR-9414-5p																							15
nve-miR-9415-5p
nve-miR-9417-3p
	65	36	26	37	12	29	0	20	0	48	119	149	22	0	0	13	11	81	0	144	16	1148	8537	1604

## Sheet: NVE_Primary Polyp Mono-U
Mature	1	2	3	4	5	6	7	8	9	10	11	12	13	14	15	16	17	18	19	20	21	MONO-U 22*	MONO-U 23*	MONO-A 23*
nve-mir-100-5p
nve-miR-2022-3p																				14			11
nve-miR-2023-3p				16			24			51					30	37			14	15		231	11
nve-miR-2024a-3p				38		33		17			88	134	18							55	36	184	2745
nve-miR-2024b-3p			14								17	13									10	40	291
nve-miR-2024c-3p			12	49		63		10	45		36	56							65			188	1470	652
nve-mir-2024d-3p										45	11	10										20	141	63
nve-miR-2024e-3p			23	86		74		45			56	83							71			431	1044	668
nve-miR-2024f-3p			14	62		29			150		37	62							53			208	1047	471
nve-miR-2024g-3p				12		17					32	93									16	55	1420
nve-miR-2025-3p									35	25	40		44										330	33
nve-miR-2026-5p											26											11	886	53
nve-miR-2027-3p																						14		12
nve-miR-2028-5p																							129
nve-miR-2029-5p			21		27				27	49	55								21	32			496	18
nve-miR-2030-5p				39					23								12						170	26
nve-miR-2036-3p																							2
nve-miR-2040b-3p																							11
nve-miR-2043a-3p																						14	13
nve-miR-2043b-3p
nve-miR-9412-5p
nve-miR-9414-5p
nve-miR-9415-5p
nve-miR-9417-3p
nve-miR-9425-5p																							18
	0	0	84	302	27	216	24	72	280	170	398	451	62	0	30	37	12	0	224	116	62	1396	10235	1996

## Sheet: NVE_Primary Polyp Mono-A
Mature	1	2	3	4	5	6	7	8	9	10	11	12	13	14	15	16	17	18	19	20	21	MONO-U 22*	MONO-U 23*	MONO-A 23*
nve-mir-100-5p
nve-miR-2022-3p																				12			11
nve-miR-2023-3p								15		14				26			10		13	10		231	11
nve-miR-2024a-3p	34			10		15			13		42	64		18			13	30	14	55	10	184	2745
nve-miR-2024b-3p			10																			40	291
nve-miR-2024c-3p	18	16				17					25	26								13		188	1470	652
nve-mir-2024d-3p										45	10											20	141	63
nve-miR-2024e-3p	25	25		14					13		38	46					11	12		22		431	1044	668
nve-miR-2024f-3p	21	15									15	18				10	12	23		12		208	1047	471
nve-miR-2024g-3p	17										19	30	10					27		19		55	1420
nve-miR-2025-3p	10									22	52		14-44							14			330	33
nve-miR-2026-5p	12																					11	886	53
nve-miR-2027-3p																						14		12
nve-miR-2028-5p																							129
nve-miR-2029-5p										21	13									26			496	18
nve-miR-2030-5p	12			10								28											170	26
nve-miR-2036-3p																							2
nve-miR-2040b-3p																							11
nve-miR-2043a-3p			21																			14	13
nve-miR-2043b-3p
nve-miR-9412-5p
nve-miR-9414-5p
nve-miR-9415-5p
nve-miR-9417-3p
nve-miR-9425-5p																							18
	149	56	31	34	0	32	0	15	26	102	214	212	10	44	0	10	46	92	27	183	10	1396	10235	1996

## Sheet: Nve_Adultmale Mono-U
Mature	1	2	3	4	5	6	7	8	9	10	11	12	13	14	15	16	17	18	19	20	21	MONO-U 22*	MONO-U 23*	MONO-A 23*
nve-mir-100-5p	28	315	392	388	45		16	67	13		812	823	54		100	328			41		19	301	1549
nve-miR-2022-3p
nve-miR-2023-3p			13	15			33		16	117					35	47			17	19		517	55
nve-miR-2024a-3p				58		61		30			183	308	30						10		416	923	30858
nve-miR-2024b-3p			16								14	20							38		87	104	2736
nve-miR-2024c-3p				50		28			42		34	60							38			177	3437	794
nve-mir-2024d-3p				17		12					22	34							20			87	1438	250
nve-miR-2024e-3p	17		21	106		86					88	136							110		12	418	5950	687
nve-miR-2024f-3p			10	51		41					76	63							59		43	363	7109	1050
nve-miR-2024g-3p				23		12					69	118	10								123	253	11088
nve-miR-2025-3p									19	35	30		21										92	31
nve-miR-2026-5p				54							57									18	212	546	2328	791
nve-miR-2027-3p				10									26								24			73
nve-miR-2028-5p								13	22									12	43		56		157
nve-miR-2029-5p			30	10	48				57	93	127								33	55
nve-miR-2030-5p				21					16														71	127
nve-miR-2032a-5p		11																				18
nve-miR-2032b-5p		13								16												26
nve-miR-2034-3p																						3	74	49
nve-miR-2036-3p															13		12						22
nve-miR-2037-3p																							34
nve-miR-2038-3p																						198	134	32
nve-miR-2042-5p
nve-miR-2043a-3p																						16
nve-miR-2043b-3p
nve-miR-2051-3p																						33	11
nve-miR-9412-5p
nve-miR-9413-3p
nve-miR-9416-3p
nve-miR-9419-3p																							27
nve-miR-9421-3p
nve-miR-9422-3p																							14
nve-miR-9424a-3p
nve-miR-9424b-3p
nve-miR-9425-5p																						10	60
nve-miR-9428-5p																						13	13
nve-miR-9429-3p
nve-miR-9431-3p
	45	339	482	803	93	240	49	110	185	261	1512	1562	141	0	148	375	12	12	409	92	992	4006	67257	3884

## Sheet: NVE_Adultmale Mono-A
Mature	1	2	3	4	5	6	7	8	9	10	11	12	13	14	15	16	17	18	19	20	21	MONO-U 22*	MONO-U 23*	MONO-A 23*
nve-mir-100-5p		58	130	139	37	53		10		41	257	154	52			13	31	370	20	196	43	301	1549
nve-miR-2022-3p
nve-miR-2023-3p								15		16			13	28						11		517	55
nve-miR-2024a-3p	33			13		26			11		54	90	22		10		12	49		73	52	923	30858
nve-miR-2024b-3p			13																		11	104	2736
nve-miR-2024c-3p												11									10	177	3437	794
nve-mir-2024d-3p										42	10											87	1438	250
nve-miR-2024e-3p	13	17		11		18		42	12		16	39								17		418	5950	687
nve-miR-2024f-3p	13	10								10	23							17			32	363	7109	1050
nve-miR-2024g-3p	15										22	23						19		28		253	11088
nve-miR-2025-3p											20												92	31
nve-miR-2026-5p	10	12																17				546	2328	791
nve-miR-2027-3p																								73
nve-miR-2028-5p																			14				157
nve-miR-2029-5p	10									20	10									39
nve-miR-2030-5p												13											71	127
nve-miR-2032a-5p																						18
nve-miR-2032b-5p																						26
nve-miR-2034-3p																						3	74	49
nve-miR-2036-3p																							22
nve-miR-2037-3p																							34
nve-miR-2038-3p																						198	134	32
nve-miR-2042-5p
nve-miR-2043a-3p																						16
nve-miR-2043b-3p
nve-miR-2051-3p																						33	11
nve-miR-9412-5p
nve-miR-9413-3p
nve-miR-9416-3p
nve-miR-9419-3p																							27
nve-miR-9421-3p
nve-miR-9422-3p																							14
nve-miR-9424a-3p
nve-miR-9424b-3p
nve-miR-9425-5p																						10	60
nve-miR-9428-5p																						13	13
nve-miR-9429-3p
nve-miR-9431-3p
	94	97	143	163	37	97	0	67	23	129	412	330	87	28	10	13	43	472	34	364	148	4006	67257	3884
